# Supplementary material for: Differences in PCV13 Recommendation Practices between Pediatric Care Providers and Primary Care Providers in China: A Cross-Sectional Survey of Behavior and Social Drivers
Source: Vaccines (Basel). 2024 Sep 22;12(9):1082. doi: 10.3390/vaccines12091082 (PMC11435928; doi:10.3390/vaccines12091082)
Supplement: Supplementary file 1 [file vaccines-12-01082-s001.zip]

Archive with 1 entries (1 files):
- vaccines-3165206-supplementary.pdf
